# Supplementary material for: Deciphering the Functional Role of RIPK4 in Melanoma
Source: Int J Mol Sci. 2021 Oct 25;22(21):11504. doi: 10.3390/ijms222111504 (PMC8583870; doi:10.3390/ijms222111504)
Supplement: Supplementary file 1 [file ijms-22-11504-s001.zip]

Archive with 1 entries (1 files):
- ijms-1412884-supplementary.pdf
